# Supplementary material for: Expanding Glycomic Investigations through Thiol-Derivatized Glycans
Source: Molecules. 2023 Feb 18;28(4):1956. doi: 10.3390/molecules28041956 (PMC9964202; doi:10.3390/molecules28041956)
Supplement: Supplementary file 1 [file molecules-28-01956-s001.zip]

Archive with 1 entries (1 files):
- molecules-2199523-supplementary.pdf
